# Supplementary material for: Relative Distribution of DnaA and DNA in Escherichia coli Cells as a Factor of Their Phenotypic Variability
Source: Int J Mol Sci. 2025 Jan 8;26(2):464. doi: 10.3390/ijms26020464 (PMC11765206; doi:10.3390/ijms26020464)
Supplement: Supplementary file 1 [file ijms-26-00464-s001.zip]

Archive with 1 entries (1 files):
- ijms-3379621-supplementary.pdf
